# Supplementary material for: The Effect of Music Tempo on Fatigue Perception at Different Exercise Intensities
Source: Int J Environ Res Public Health. 2022 Mar 24;19(7):3869. doi: 10.3390/ijerph19073869 (PMC8997730; doi:10.3390/ijerph19073869)
Supplement: Supplementary file 1 [file ijerph-19-03869-s001.zip]

Archive with 4 entries (2 files):
- ijerph-1618544-supplementary/
- ijerph-1618544-supplementary/supplementary files/
- ijerph-1618544-supplementary/supplementary files/File S1-Ethics Review.pdf
- ijerph-1618544-supplementary/supplementary files/File S2-Informed Consent.pdf
